# Supplementary material for: Looking beyond Body Structure and Function: ICF Foci and Who Is Being Assessed in Research about Adolescents and Young Adults with Cerebral Palsy—A Scoping Review
Source: Int J Environ Res Public Health. 2024 May 24;21(6):670. doi: 10.3390/ijerph21060670 (PMC11203594; doi:10.3390/ijerph21060670)
Supplement: Supplementary file 1 [file ijerph-21-00670-s001.zip]

Archive with 3 entries (3 files):
- S3 Appendix 2 Studies characteristics..pdf
- S1 PRISMA ChecklistScopingR.pdf
- S2 Complete search strategy EMBASE.pdf
